# Supplementary material for: The Viable Microbiome of Human Milk Differs from the Metataxonomic Profile
Source: Nutrients. 2021 Dec 13;13(12):4445. doi: 10.3390/nu13124445 (PMC8708405; doi:10.3390/nu13124445)
Supplement: Supplementary file 1 [file nutrients-13-04445-s001.zip]

Archive with 1 entries (1 files):
- nutrients-1494104-SI.pdf
